# Supplementary material for: Bone Growth and Development in Different Breeds of Piglets at the Early Age Is Associated with Mineral Deposition
Source: Animals (Basel). 2025 Dec 8;15(24):3536. doi: 10.3390/ani15243536 (PMC12729609; doi:10.3390/ani15243536)
Supplement: Supplementary file 1 [file animals-15-03536-s001.zip]

Archive with 1 entries (1 files):
- animals-3971833-supplementary.pdf
